# Supplementary material for: Fifteen Years of NOVA Food-Processing Classification: “Friend or Foe” Among Sustainable Diet Indicators? A Scoping Review
Source: Nutr Rev. 2025 Jan 23;83(4):771–91. doi: 10.1093/nutrit/nuae207 (PMC11894255; doi:10.1093/nutrit/nuae207)
Supplement: nuae207_Supplementary_Data [file nuae207_supplementary_data.zip]

Archive with 9 entries (8 files):
- nuae207_Supplementary_Data/
- nuae207_Supplementary_Data/Appendix_S1_PRISMA-ScR-Checklist.docx
- nuae207_Supplementary_Data/Appendix_S2_Searhing_query_and_Prisma_flow_diagram.docx
- nuae207_Supplementary_Data/Appendix_S3_Schematic_figure_on_method.docx
- nuae207_Supplementary_Data/Appendix_S4_Bibliometric_analysis.docx
- nuae207_Supplementary_Data/Table_S1_General_and_specific_aspects_of_the_reviewed_studies.docx
- nuae207_Supplementary_Data/Table_S2_Identified_associations_between_NOVA_system_and_other_SDIs[AU].docx
- nuae207_Supplementary_Data/Table_S3_Limitations_of_NOVA_mentioned_by_authors másolata.docx
- nuae207_Supplementary_Data/Table_S4_Key_findings_related_to_NOVA.docx
